# Supplementary material for: Benzoyl chloride derivatization improves selectivity and sensitivity of lipidomic quantitation in human serum of pancreatic cancer patients using RP-UHPLC/MS/MS
Source: Anal Bioanal Chem. 2025 Oct 6;418(2):733–45. doi: 10.1007/s00216-025-06151-0 (PMC12783317; doi:10.1007/s00216-025-06151-0)
Supplement: Supplementary file 2 — Supplementary Material 1 (XLSX 773 KB) [file 216_2025_6151_MOESM2_ESM.xlsx]

## Sheet: Overview
SUPPORTING INFORMATION
Benzoyl Chloride Derivatization Improves Selectivity and Sensitivity of Lipidomic Quantitation in Human Serum of Pancreatic Cancer Patients Using RP-UHPLC/MS/MS
Ondřej Peterka1, Zuzana Lásko1, Robert Jirásko1, Petra Peroutková1, Anna Taylor1, Beatrice Mohelníková-Duchoňová2, Irena Kozubíková2, Martin Loveček3, Bohuslav Melichar2, and Michal Holčapek1,*
1 University of Pardubice, Faculty of Chemical Technology, Department of Analytical Chemistry, Studentská 573, 532 10 Pardubice, Czech Republic
2 Palacký University Olomouc and University Hospital, Faculty of Medicine and Dentistry, Department of Oncology, Zdravotníků 248, 775 20 Olomouc, Czech Republic
3 Palacký University Olomouc and University Hospital, Faculty of Medicine and Dentistry, Department of Surgery, Hněvotínská 3, 779 00 Olomouc, Czech Republic
Corresponding author: Michal Holčapek, Tel. +420466037087; Email: michal.holcapek@upce.cz
Table of content:
Table S1:	Molar concentrations of individual internal standards in IS-Mix used for spiking human serum or plasma.
Table S2:	Clinical information of healthy volunteers used for the preparation of a pooled serum sample.
Table S3:	Clinical information of the donors for the serum samples used in the lipidomic profiling study.
Table S4:	Summary of the MS parameters for the internal standards.
Table S5:	Identified lipid species in human serum.
Table S6:	Comparison of the number of identified lipid species with published methods.
Table S7:	Determined parameters based on calibration curves.
Table S8:	Results of the method validation.
Table S9:	Comparison of the LOQ [nmol/mL] with published RP-UHPLC/MS methods from the same laboratory.
Table S10:	Quantitative analysis of NIST SRM 1950 human plasma and comparison with ring trial studies.
Table S11:	Quantitative analysis of serum samples from the lipidomic profiling study.
Table S12:	Statistical parameters showing differences between PDAC patients and healthy controls, calculated from molar concentrations of lipid species.

## Sheet: Table S1
Table S1: Molar concentrations of individual internal standards in IS-Mix used for spiking human serum or plasma. Concentrations in nmol/mL are calculated for 20 µL of IS-Mix and 10 µL of serum or plasma.
Lipid category	Lipid subclass	Lipid standard	Molecular weight	Stock solution [ug/uL]	Volume [uL]	Concentration of [ug/mL of IS-Mix]	Concentration [ug/mL of serum]	Concentration [nmol/mL]
Fatty acyls	FA	FA 18:1 D9	291.31	2	2.912	5.824	11.648	39.9849
		FA 19:1	296.27	2	2.96	5.92	11.84	39.9635
Glycerolipids	MG	MG 18:1 D7	363.58	1	0.8	0.8	1.6	4.40068
		MG 19:1	370.308	4	0.2	0.8	1.6	4.32072
	DG	DG 28:0	512.444	2	0.72	1.44	2.88	5.62013
		DG 33:1 D7	587.551	1	1.68	1.68	3.36	5.71865
Phospholipids	LPC	LPC 13:0	453.55	2	3.972	7.944	15.888	35.0303
		LPC 18:1 D7	528.392	1	9.24	9.24	18.48	34.974
	PC	PC 28:0	677.5	4	6.352	25.408	50.816	75.0052
		PC 33:1 D7	752.606	1	28.204	28.204	56.408	74.9502
	PC P-	PC P-36:1 D9	780.67	1	3.9	3.9	7.8	9.99142
	LPE	LPE 14:0	425.497	2	0.216	0.432	0.864	2.03057
		LPE 18:1 D7	486.631	1	0.48	0.48	0.96	1.97275
	PE	PE 28:0	635.45	2	0.96	1.92	3.84	6.04296
		PE 33:1 D7	710.559	1	2.12	2.12	4.24	5.96713
	PE P-	PE P-36:1 D9	736.61	1	2.2	2.2	4.4	5.97331
Sphingolipids	Cer	Cer 30:1;O2	481.794	2	0.24	0.48	0.96	1.99255
		Cer 36:1;O2 D7	572.997	1	0.56	0.56	1.12	1.95464
	HexCer	GlcCer 30:1;O2	643.935	2	0.16	0.32	0.64	0.993889
		GlcCer 36:1;O2 D5	732.63	1	0.36	0.36	0.72	0.982761
	SM	SM 30:1;O2	646.51	2	5.66	11.32	22.64	35.0188
		SM 36:2;O2 D9	737.64	1	12.9	12.9	25.8	34.9764
	SPB	SPB 18:0;O2 D7	308.342	0.01	1.2	0.012	0.024	0.0778357
		SPB 18:1;O2 D7	306.535	0.01	1.2	0.012	0.024	0.0782945
Sterols	SE	CE 16:0 D7	631.629	6	21.08	126.48	252.96	400.489
		DE 18:1 D6	654.622	1	2	2	4	6.1104
	ST	Cholesterol D7	393.699	6	34	204	408	1036.33
		Desmosterol D6	390.675	1	1	1	2	5.11934
		Sitosterol D7	421.75	1	1.08	1.08	2.16	5.12152
Prenols	PR	α-Tocopherol D6	436.74	2	0.8	1.6	3.2	7.32701

## Sheet: Table S2
Table S2: Clinical information of healthy volunteers used for the preparation of a pooled serum sample.
Sample	Gender	Height (cm)	Weight (kg)	BMI	Age
1	F	165	62	22.7732	44
2	F	165	62	22.7732	67
3	F	172	68	22.9854	57
4	F	168	65	23.03	46
5	F	168	65	23.03	52
6	F	174	70	23.1206	54
7	F	163	62	23.3355	60
8	F	170	68	23.5294	43
9	F	164	64	23.7954	63
10	F	176	75	24.2123	47
11	F	165	67	24.6097	43
12	F	165	68	24.977	67
13	F	166	70	25.4028	62
14	F	160	66	25.7812	66
15	F	165	71	26.079	44
16	F	168	75	26.5731	43
17	F	170	78	26.9896	61
18	F	168	77	27.2817	67
19	F	171	80	27.3588	42
20	F	165	75	27.5482	50
21	F	154	66	27.8293	64
22	F	175	85	27.8	50
23	F	164	75	27.8852	52
24	F	167	78	27.968	62
25	F	168	80	28.3447	58
26	F	160	73	28.5156	45
27	F	163	78	29.3575	66
28	F	164	79	29.3724	48
29	F	186	102	29.4832	54
30	F	172	88	29.7458	61
31	M	183	76	22.694	60
32	M	189	85	23.7955	69
33	M	181	79	24.114	51
34	M	181	79	24.114	64
35	M	187	86	24.5932	65
36	M	180	80	24.6914	53
37	M	185	85	24.8356	43
38	M	181	83	25.335	47
39	M	183	85	25.3815	59
40	M	183	87	25.9787	65
41	M	165	71	26.1	44
42	M	181	86	26.2507	48
43	M	197	102	26.2826	63
44	M	185	90	26.2966	44
45	M	171	77	26.3329	56
46	M	168	75	26.5731	69
47	M	190	96	26.5928	43
48	M	172	79	26.7036	50
49	M	175	85	27.7551	50
50	M	178	88	27.7743	42
51	M	183	94	28.0689	67
52	M	180	91	28.0864	45
53	M	172	85	28.7317	47
54	M	172	85	28.7317	67
55	M	183	97	28.9647	54
56	M	186	101	29.1941	46
57	M	185	100	29.2184	41
58	M	173	88	29.4029	66
59	M	172	87	29.4078	49
60	M	179	95	29.6495	63

## Sheet: Table S3
Table S3: Clinical information of the donors for the serum samples used in the lipidomic profiling study.
Sample name	Gender	State	Age	BMI	Tumor stage (T)	Node (N)	Metastasis (M)	CA19-9 (kU/l)	CEA (ug/l)
ME_004	Male	Normal	53	27.7778	-	-	-	< 2.1	< 1.7
ME_007	Male	Normal	66	26.0617	-	-	-	< 2.1	2.4
ME_009	Male	Normal	49	29.321	-	-	-	< 2.1	< 1.7
ME_027	Male	Normal	56	35.2245	-	-	-	< 2.1	2
ME_035	Male	Normal	64	24.2123	-	-	-	4.2	2.5
ME_039	Male	Normal	61	33.9506	-	-	-	6.7	< 1.7
ME_043	Male	Normal	50	28.616	-	-	-	5.6	< 1.7
ME_047	Male	Normal	61	27.0169	-	-	-	10.7	1.8
ME_049	Male	Normal	67	29.3878	-	-	-	< 2.1	2.4
ME_053	Male	Normal	48	24.1633	-	-	-	5.4	< 1.7
ME_059	Male	Normal	55	27.3797	-	-	-	< 2.1	< 1.7
ME_061	Male	Normal	70	26.8745	-	-	-	2.4	< 1.7
ME_063	Male	Normal	46	28.4055	-	-	-	4.2	< 1.7
ME_064	Male	Normal	68	26.0178	-	-	-	14.6	< 1.7
ME_066	Male	Normal	51	29.0698	-	-	-	< 2.1	2.2
ME_067	Male	Normal	65	24.968	-	-	-	< 2.1	< 1.7
ME_068	Male	Normal	66	29.668	-	-	-	13.6	3.2
ME_080	Male	Normal	69	22.7904	-	-	-	4.5	< 1.7
ME_094	Male	Normal	70	31.2809	-	-	-	4.4	< 1.7
ME_116	Male	Normal	69	35.5532	-	-	-	2.8	< 1.7
ME_172	Male	Normal	59	27.7778	-	-	-	8	2.5
ME_219	Male	Normal	67	31.4815	-	-	-	11	1.9
PCO672	Male	Tumor	40	30.1592	3	1	-	56.7	2.6
PCO673	Male	Tumor	68	26.8544	3	2	-	4606.3	3.8
PCO690	Male	Tumor	73	29.8877	2	1	0	795.2	4.5
PCO729	Male	Tumor	62	26.2773	2	2	0	3644.7	< 1.7
PCO736	Male	Tumor	70	25.2163	2	1	0	531.9	< 1.7
PCO787	Male	Tumor	67	23.3556	2	1	0	1409.7	< 1.7
PCO792	Male	Tumor	61	29.0612	3	0	0	147.3	2.7
PCO796	Male	Tumor	63	28.0557	1	2	0	688.8	1.8
PCO800	Male	Tumor	63	25.1808	2	2	0	1964.6	2.4
PCO801	Male	Tumor	61	22.0522	3	1	0	373.5	3.5
PCO804	Male	Tumor	65	31.8773	2	1	-	1203.1	5.9
PCO821	Male	Tumor	69	25.7618	2	2	0	356.6	< 1.7
PCO823	Male	Tumor	59	27.0842	1	0	-	60.1	< 1.7
PCO826	Male	Tumor	66	26.8745	2	2	-	113.2	< 1.7
PCO848	Male	Tumor	58	23.5479	2	2	0	51624.1	32.2
PCO860	Male	Tumor	49	27.4693	2	2	-	609.7	3
PCO863	Male	Tumor	58	31.3469	2	0	-	1220.4	2.5
PCO896	Male	Tumor	62	24.6914	2	1	0	384.2	5.2
PCO914	Male	Tumor	69	30.2469	3	2	0	662.9	< 1.7
PCO915_916	Male	Tumor	67	23.4493	2	1	-	203	4.2
PCO944	Male	Tumor	72	26.8136	2	2	-	2201	4.6
PCO952_953	Male	Tumor	50	21.6296	3	1	0	725	2.8

## Sheet: Table S4
Table S4: Summary of the MS parameters for the internal standards.
Lipid category	Lipid subclass	Internal standard	Reaction sites	Retention time [min]	Precursor ion (Q1)	Parent ion	Product ion (Q3)	Declustering potential (V)	Collision energy (eV)	Dwell weight
Fatty acyls	FA	FA 18:1 D9	1	9.12	413.328	[M+NH4]+	105.028	25	55	1
		FA 19:1	1	10.15	418.288	[M+NH4]+	105	25	55	1
Glycerolipids	MG	MG 18:1 D7	2	10.23	589.423	[M+NH4]+	450.36	25	25	1
		MG 19:1	2	11.23	596.393	[M+NH4]+	457.331	25	25	1
	DG	DG 28:0	1	15.53	634.5	[M+NH4]+	495.4	75	30	1
		DG 33:1 D7	1	16.87	709.6	[M+NH4]+	570.5	75	30	1
Phospholipids	LPC	LPC 13:0	1	2.35	558.3	[M+H]+	184.1	175	30	1
		LPC 18:1 D7	1	4.17	633.426	[M+H]+	184.073	175	30	1
	PC	PC 28:0	-	11.4	678.5	[M+H]+	184.1	210	20	0.7
		PC 33:1 D7	-	13.78	753.5	[M+H]+	184.1	210	20	0.7
	PC P-	PC P-36:1 D9	-	15.91	781.9	[M+H]+	184.1	210	20	0.7
	LPE	LPE 14:0	2	2.77	634.314	[M+H]+	148.076	125	25	6
		LPE 18:1 D7	2	4.06	695.405	[M+H]+	148.076	125	25	6
	PE	PE 28:0	1	10.8	740.486	[M+H]+	148.076	200	27	1
		PE 33:1 D7	1	13.07	815.593	[M+H]+	148.076	200	27	1
	PE P-	PE P-36:1 D9	1	15.22	843.7	[M+H]+	148.076	200	27	1
Sphingolipids	Cer	Cer 30:1	2	13.9	690.572	[M+H]+	264.3	225	40	1
		Cer 36:1 D7	2	16.91	781.711	[M+H]+	271.3	225	40	1
	HexCer	GlcCer 30:1	5	14.52	1042.6	[M-C7H6O2+H]+	264.3	275	52	2
		GlcCer 36:1 D5	5	16.91	1131.73	[M-C7H6O2+H]+	269.3	275	52	2
	SM	SM 30:1	1	11	751.538	[M+H]+	264.3	125	60	1
		SM 36:2 D9	1	14.14	842.673	[M+H]+	264.3	125	60	1
	SPB	SPB 18:0 D7	3	9.6	621.428	[M+H]+	499.4	100	15	6
		SPB 18:1 D7	3	8.47	619.412	[M+H]+	497.376	100	15	6
Sterols	SE	CE 16:0 D7	-	20.57	649.66	[M+NH4]+	376.4	60	10	1
		DE 18:1 D6	-	20.15	672.656	[M+NH4]+	373.374	60	18	4
	ST	Cholesterol D7	1	16.33	515.458	[M+NH4]+	376.396	15	17	1
		Desmosterol D6	1	15.3	512.437	[M+NH4]+	373.374	15	17	4
		Sitosterol D7	1	17.09	543.49	[M+NH4]+	404.427	15	17	4
Prenols	PR	α-Tocopherol D6	1	15.39	558.48	[M+NH4]+	419.38	100	25	1

## Sheet: Table S5
Table S5: Identified lipid species in human serum. *Molecular species level was determined based on previous publication Z. Vaňková et al. Anal. Bioanal. Chem. 414 (2022) 319. Annotation: Retention time (RT), declustering potential (DP), collision energy (CE), and dwell weight (DW).
Lipid category	Lipid subclass	Species level				Molecular species level				DP	CE	DW
		Lipid species	RT	Q1	Q3	RT	Lipid species	Q1	Q3
Fatty acyls	FA	16:1	7.66	376.284	105.028					25	55	1
		16:0	9.02	378.3	105.028					25	55	1
		18:3	6.4	400.3	105					25	55	1
		18:2	7.85	402.3	105.028					25	55	1
		18:1	9.14	404.315	105.028					25	55	1
		18:0	11.22	406.331	105.028					25	55	1
		20:4	6.63	426.3	105					25	55	1
		20:3	7.99	428.3	105					25	55	1
Glycerolipids	MG	14:0	7.92	528.331	389.268					25	25	1
		15:0	9.06	542.347	403.284					25	25	1
		16:1	8.13	554.347	415.284					25	25	1
		16:0	10.17	556.362	417.299					25	25	1
		17:1	9.21	568.362	429.299					25	25	1
		17:0	11.18	570.378	431.315					25	25	1
		18:3	7.1	578.347	439.284					25	25	1
		18:2	8.57	580.362	441.299					25	25	1
		18:1	10.3	582.378	443.315					25	25	1
		18:0	12.08	584.393	445.331					25	25	1
		20:4	7.99	604.362	465.299					25	25	1
		20:3	9.09	606.378	467.315					25	25	1
		20:1	12.07	610.409	471.346					25	25	1
		22:5	7.45	630.378	491.315					25	25	1
	DG	30:2	14.74	658.5	519.4	14.79	18:2_12:0	441.3	361.3	75	30	1
		30:1	15.56	660.519	521.456	15.51	16:1_14:0	660.519	415.3	75	30	1
						15.61	16:0_14:1	660.519	417.3	75	30	1
						15.51	18:1_12:0	660.519	443.3	75	30	1
		30:0	16.47	662.535	523.472	16.47	16:0_14:0	662.535	417.3	75	30	1
						16.47	18:0_12:0	662.535	445.3	75	30	1
		31:0	16.89	676.55	537.5	16.84	17:0_14:0	676.55	431.3	75	30	1
						16.94	16:0_15:0	676.55	417.3	75	30	1
		32:3	14.77	684.5	545.5					75	30	1
		32:2	15.68	686.5	547.5	15.58	16:1_16:1	686.5	415.3	75	30	1
						15.68	18:2_14:0	686.5	441.3	75	30	1
						15.68	18:1_14:1	686.5	443.3	75	30	1
		32:1	16.47	688.55	549.488	16.47	16:0_16:1	688.55	417.3	75	30	1
						16.47	18:1_14:0	688.55	443.3	75	30	1
						16.57	18:0_14:1	688.55	445.3	75	30	1
		32:0	17.29	690.566	551.503	17.29	16:0_16:0	690.566	417.3	75	30	1
						17.29	18:0_14:0	690.566	445.3	75	30	1
		33:1	16.89	702.566	563.503	16.89	16:0_17:1	702.566	417.3	75	30	1
						16.89	18:1_15:0	702.566	443.3	75	30	1
		34:4	14.92	710.5	571.5					75	30	1
		34:3	15.71	712.55	573.488	15.61	16:1_18:2	712.55	415.3	75	30	1
						15.71	18:1_16:2	712.55	443.3	75	30	1
						15.81	16:0_18:3	712.55	417.3	75	30	1
		34:2	16.59	714.566	575.503	16.49	16:1_18:1	714.566	415.3	75	30	1
						16.59	16:0_18:2	714.566	417.3	75	30	1
		34:1	17.27	716.582	577.519	17.27	16:0_18:1	716.582	417.3	75	30	1
						17.27	16:1_18:0	716.582	415.3	75	30	1
						17.27	20:1_14:0	716.582	471.3	75	30	1
		34:0	17.97	718.597	579.535	17.97	16:0_18:0	718.597	417.3	75	30	1
		35:1	17.62	730.597	591.535	17.62	16:0_19:1	730.597	417.3	75	30	1
						17.62	18:1_17:0	730.597	443.3	75	30	1
						17.62	18:0_17:1	730.597	445.3	75	30	1
		36:5	15.25	736.6	597.5	15.05	18:2_18:3	736.6	441.3	75	30	1
						15.25	16:1_20:4	736.6	415.3	75	30	1
						15.45	16:0_20:5	736.6	417.3	75	30	1
		36:4	15.86	738.566	599.503	15.76	18:2_18:2	738.566	445.3	75	30	1
						15.86	16:1_20:3	738.566	415.3	75	30	1
						15.86	18:1_18:3	738.566	443.3	75	30	1
						16.06	16:0_20:4	738.566	417.3	75	30	1
		36:3	16.58	740.582	601.519	16.48	18:0_18:3	740.582	445.3	75	30	1
						16.48	20:1_16:2	740.582	471.3	75	30	1
						16.58	16:1_20:2	740.582	415.3	75	30	1
						16.58	18:1_18:2	740.582	443.3	75	30	1
						16.68	16:0_20:3	740.582	417.3	75	30	1
		36:2	17.26	742.597	603.535	17.16	16:1_20:1	742.597	415.3	75	30	1
						17.16	18:1_18:1	742.597	443.3	75	30	1
						17.26	16:0_20:2	742.597	417.3	75	30	1
						17.26	18:0_18:2	742.597	445.3	75	30	1
		36:1	17.99	744.613	605.55	17.99	16:0_20:1	744.613	417.3	75	30	1
						17.99	18:1_18:0	744.613	443.3	75	30	1
		36:0	18.62	746.629	607.566	18.62	16:0_20:0	746.629	417.3	75	30	1
						18.62	18:0_18:0	746.629	445.3	75	30	1
		38:6	15.53	762.566	623.503	15.43	18:2_20:4	762.566	441.3	75	30	1
						15.53	18:1_20:5	762.566	443.3	75	30	1
						15.63	16:0_22:6	762.566	417.3	75	30	1
		38:5	16.22	764.582	625.519	16.12	18:2_20:3	764.582	441.3	75	30	1
						16.22	16:0_22:5	764.582	417.3	75	30	1
						16.22	18:1_20:4	764.582	443.3	75	30	1
						16.32	16:1_22:4	764.582	415.3	75	30	1
						16.42	18:0_20:5	764.582	445.3	75	30	1
		38:4	16.73	766.597	627.535	16.53	18:2_20:2	766.597	441.3	75	30	1
						16.53	18:1_20:3	766.597	467.3	75	30	1
						16.73	16:0_22:4	766.597	417.3	75	30	1
						16.93	18:0_20:4	766.597	445.3	75	30	1
		38:3	17.31	768.613	629.55	17.01	20:3_18:0	768.613	467.3	75	30	1
						17.41	18:1_20:2	768.613	469.3	75	30	1
						17.51	18:2_20:1	768.613	471.3	75	30	1
		38:2	17.92	770.629	631.566	17.87	18:1_20:1	770.629	443.3	75	30	1
						17.97	20:2_18:0	770.629	445.3	75	30	1
		38:1	18.61	772.6	633.6					75	30	1
		40:8	14.8	786.566	647.503	14.8	18:2_22:6	786.6	441.3	75	30	1
						14.9	20:4_20:4	786.6	465.3	75	30	1
		40:7	15.56	788.582	649.519					75	30	1
		40:6	16.31	790.597	651.535					75	30	1
Phospholipids	LPC	14:0	2.84	572.335	184.073					175	30	1
		15:0	3.39	586.35	184.073					175	30	1
		16:1	2.96	598.35	184.073					175	30	1
		16:0	4.09	600.366	184.073					175	30	1
		17:0	4.87	614.382	184.073					175	30	1
		18:2	3.23	624.366	184.073					175	30	1
		18:1	4.24	626.382	184.073					175	30	1
		18:0	5.78	628.397	184.073					175	30	1
		19:0	6.79	642.413	184.073					175	30	1
		20:5	2.46	646.35	184.073					175	30	1
		20:4	3.05	648.366	184.073					175	30	1
		20:3	3.56	650.382	184.073					175	30	1
		20:2	4.48	652.397	184.073					175	30	1
		20:1	5.84	654.413	184.073					175	30	1
		20:0	7.87	656.429	184.073					175	30	1
		22:6	2.79	672.366	184.073					175	30	1
		22:5	3.55	674.382	184.073					175	30	1
		22:4	3.98	676.397	184.073					175	30	1
		22:1	7.87	682.444	184.073					175	30	1
		22:0	10.13	684.46	184.073					175	30	1
		24:0	12.05	712.491	184.073					175	30	1
	LPC O-	O-16:0	3.39	586.387	184.073					175	30	1
		O-18:1	3.55	612.402	184.073					175	30	1
		O-18:0	4.86	614.418	184.073					175	30	1
		O-20:1	4.97	640.434	184.073					175	30	1
		O-20:0	6.79	642.449	184.073					175	30	1
	LPC P-	P-16:0	3.5	584.371	184.073					175	30	1
	*PC	30:0	13.09	706.538	184.073		14:0_16:0			210	25	0.7
		32:2 (a)	11.74	730.538	184.073		16:1_16:1			210	25	0.7
		32:2 (b)	11.92	730.538	184.073		14:0_18:2			210	25	0.7
		32:1	13.19	732.554	184.073		14:0_18:1 + 16:0_16:1			210	25	0.7
		32:0	14.43	734.569	184.073		16:0_16:0			210	25	0.7
		33:2	12.74	744.554	184.073		15:0_18:2			210	25	0.7
		33:1	13.87	746.569	184.073		15:0_18:1			210	25	0.7
		34:4	11.62	754.538	184.073		14:0_20:4			210	25	0.7
		34:3 (a)	12.07	756.554	184.073		16:1_18:2			210	25	0.7
		34:3 (b)	12.41	756.554	184.073		14:0_20:3 + 16:0_18:3 (a)			210	25	0.7
		34:3 (c)	12.68	756.554	184.073		16:0_18:3 (b)			210	25	0.7
		34:2 (a)	13.27	758.569	184.073		16:1_18:1			210	25	0.7
		34:2 (b)	13.45	758.569	184.073		16:0_18:2			210	25	0.7
		34:1	14.47	760.585	184.073		16:0_18:1			210	25	0.7
		34:0	15.52	762.601	184.073		18:0_16:0			210	25	0.7
		35:4	11.99	768.554	184.073		15:0_20:4			210	25	0.7
		35:3 (a)	12.81	770.569	184.073		17:1_18:2			210	25	0.7
		35:3 (b)	13.08	770.569	184.073		15:0_20:3			210	25	0.7
		35:2 (a)	13.9	772.585	184.073		17:0_18:2 (a)			210	25	0.7
		35:2 (b)	14.1	772.585	184.073		17:0_18:2 (b)			210	25	0.7
		35:1 (a)	14.85	774.601	184.073		17:0_18:1 (a)			210	25	0.7
		35:1 (b)	15.03	774.601	184.073		17:0_18:1 (b)			210	25	0.7
		36:5 (a)	11.75	780.554	184.073		16:1_20:4			210	25	0.7
		36:5 (b)	12.16	780.554	184.073		16:0_20:5			210	25	0.7
		36:4 (a)	12.35	782.569	184.073		18:2_18:2			210	25	0.7
		36:4 (b)	12.78	782.569	184.073		16:0_20:4 (a)			210	25	0.7
		36:4 (c)	13.18	782.569	184.073		16:0_20:4 (b)			210	25	0.7
		36:3 (a)	13.18	784.585	184.073		18:1_18:2 (a)			210	25	0.7
		36:3 (b)	13.51	784.585	184.073		18:1_18:2 (b) + 16:0_20:3 (a)			210	25	0.7
		36:3 (c)	13.76	784.585	184.073		16:0_20:3 (b)			210	25	0.7
		36:2 (a)	14.52	786.601	184.073		18:1_18:1			210	25	0.7
		36:2 (b)	14.66	786.601	184.073		18:0_18:2			210	25	0.7
		36:1	15.54	788.616	184.073		16:0_20:1 + 18:0_18:1			210	25	0.7
		37:6	11.95	792.6	184.073		15:0/22:6			210	25	0.7
		37:4 (a)	13.61	796.6	184.073		17:0_20:4 (a)			210	25	0.7
		37:4 (b)	13.81	796.6	184.073		17:0_20:4 (b)			210	25	0.7
		37:3	14.46	798.601	184.073		17:0_20:3			210	25	0.7
		38:6 (a)	12.04	806.569	184.073		18:2_20:4			210	25	0.7
		38:6 (b)	12.23	806.569	184.073		18:1_20:5			210	25	0.7
		38:6 (c)	12.74	806.569	184.073		16:0_22:6			210	25	0.7
		38:5 (a)	13.19	808.585	184.073		16:0_22:5 (a) + 18:1_ 20:4 (a)			210	25	0.7
		38:5 (b)	13.59	808.585	184.073		18:1_20:4 (b) + 18:0_20:5 + 16:0_22:5 (b)			210	25	0.7
		38:4 (a)	13.59	810.601	184.073		18:2_20:2			210	25	0.7
		38:4 (b)	13.79	810.601	184.073		18:1_20:3			210	25	0.7
		38:4 (c)	14.06	810.601	184.073		16:0_22:4			210	25	0.7
		38:4 (d)	14.4	810.601	184.073		18:0_20:4			210	25	0.7
		38:3 (a)	14.63	812.616	184.073		18:2_20:1			210	25	0.7
		38:3 (b)	14.91	812.616	184.073		18:0_20:3 (a)			210	25	0.7
		38:3 (c)	15.28	812.616	184.073		18:0_20:3 (b)			210	25	0.7
		38:2	15.56	814.632	184.073		18:1_20:1 + 18:0_20:2			210	25	0.7
		40:5 (a)	14.39	836.6	184.073		18:0_22:5 (a) + 20:1_20:4			210	25	0.7
		40:5 (b)	14.83	836.6	184.073		18:0_22:5 (b)			210	25	0.7
		40:4 (a)	15.2	838.6	184.073		18:0_22:4			210	25	0.7
		40:4 (b)	15.49	838.6	184.073		20:0_20:4			210	25	0.7
		40:7 (a)	12.39	832.585	184.073					210	25	0.7
		40:7 (b)	12.77	832.585	184.073		18:1_22:6 (a)			210	25	0.7
		40:7 (c)	12.95	832.585	184.073		18:1_22:6 (b)			210	25	0.7
		40:6 (a)	13.53	834.601	184.073		16:0_24:6			210	25	0.7
		40:6 (b)	14.02	834.601	184.073		18:0_22:6			210	25	0.7
	*PC O-	O-32:0	15.13	720.59	184.073		O-16:0/16:0			210	25	0.7
		O-34:2	14	744.6	184.073					210	25	0.7
		O-36:3 (a)	13.97	770.6	184.073		O-18:1/18:2			210	25	0.7
		O-36:3 (b)	14.2	770.6	184.073		O-16:0/20:3			210	25	0.7
		O-38:6	12.83	792.6	184.073		O-16:0/22:6			210	25	0.7
		O-38:5	13.97	794.6	184.073					210	25	0.7
		O-38:4	15.09	796.6	184.073		O-18:0/20:4			210	25	0.7
		O-40:6	14.71	820.6	184.073		O-18:0/22:6			210	25	0.7
	*PC P-	P-30:0	13.7	690.4	184.1		P-16:0/14:0			210	25	0.7
		P-32:1	13.79	716.6	184.1		P-16:0/16:1			210	25	0.7
		P-32:0	14.97	718.574	184.073		P-16:0/16:0			210	25	0.7
		P-34:2	14.11	742.5	184.1		P-16:0/18:2			210	25	0.7
		P-34:1	14.79	744.6	184.1		P-16:0/18:1			210	25	0.7
		P-36:5	12.34	764.6	184.1		P-16:0/20:5			210	25	0.7
		P-36:4	13.7	766.574	184.073		P-16:0/20:4			210	25	0.7
		P-36:3	14.28	768.5	184.073					210	25	0.7
		P-36:2	14.97	770.6	184.073		P-18:1/18:1 + P-18:0/18:2			210	25	0.7
		P-38:5 (a)	13.03	792.6	184.073					210	25	0.7
		P-38:5 (b)	13.26	792.6	184.073					210	25	0.7
		P-38:4	14.79	794.606	184.073		P-18:0/20:4			210	25	0.7
		P-40:7	13.31	816.6	184.1		P-18:1/22:6			210	25	0.7
		P-40:6	14.51	818.6	184.1		P-18:0/22:6			210	25	0.7
		P-40:5	14.85	820.6	184.1		P-18:0/22:5			210	25	0.7
		P-40:4	15.9	822.6	184.073		P-20:0/20:4			210	25	0.7
	LPE	16:0	3.94	662.345	148.076					125	25	6
		18:2	3.13	686.345	148.076					125	25	6
		18:1	4.1	688.361	148.076					125	25	6
		18:0	5.5	690.377	148.076					125	25	6
		20:4	2.96	710.345	148.076					125	25	6
		22:6	2.77	734.345	148.076					125	25	6
	*PE	34:2	12.76	820.549	148.076		16:0_18:2			200	27	1
		34:1	13.75	822.564	148.076		16:0_18:1			200	27	1
		36:5	11.48	842.533	148.076		16:0_20:5			200	27	1
		36:4	12.49	844.549	148.076		16:0_20:4			200	27	1
		36:3 (a)	12.84	846.564	148.076		18:1_18:2			200	27	1
		36:3 (b)	12.94	846.564	148.076		16:0_20:3			200	27	1
		36:2 (a)	13.79	848.58	148.076		18:1_18:1			200	27	1
		36:2 (b)	13.95	848.58	148.076		18:0_18:2			200	27	1
		36:1	14.8	850.596	148.076		18:0_18:1			200	27	1
		38:6	12.03	868.549	148.076		16:0_22:6			200	27	1
		38:5 (a)	12.51	870.564	148.076		18:1_20:4			200	27	1
		38:5 (b)	12.87	870.564	148.076		16:0_22:5			200	27	1
		38:4	13.74	872.58	148.076		18:0_20:4			200	27	1
		38:3	14.22	874.596	148.076		18:0_20:3			200	27	1
		40:7 (a)	12.12	894.564	148.076		18:1_22:6 (a)			200	27	1
		40:7 (b)	12.24	894.564	148.076		18:1_22:6 (b)			200	27	1
		40:6	13.36	896.58	148.076		18:0_22:6			200	27	1
		40:5 (a)	13.74	898.596	148.076		18:0_22:5 (a)			200	27	1
		40:5 (b)	14.14	898.596	148.076		18:0_22:5 (b)			200	27	1
		40:4 (a)	14.47	900.611	148.076		18:0_22:4			200	27	1
		40:4 (b)	14.74	900.611	148.076		20:0_20:4			200	27	1
	*PE P-	P-34:1	14.29	806.569	148.076		16:0_18:1			200	27	1
		P-36:5	12.1	826.538	148.076		16:0_20:5			200	27	1
		P-36:4	13.04	828.554	148.076		16:0_20:4			200	27	1
		P-36:3 (a)	13.58	830.569	148.076		16:0_20:3 (a)			200	27	1
		P-36:3 (b)	13.7	830.569	148.076		16:0_20:3 (b)			200	27	1
		P-36:2 (a)	14.34	832.585	148.076		18:1_18:1			200	27	1
		P-36:2 (b)	14.46	832.585	148.076		18:0_18:2			200	27	1
		P-36:1	15.28	834.601	148.076		18:0_18:1			200	27	1
		P-38:6	12.64	852.554	148.076		16:0_22:6			200	27	1
		P-38:5 (a)	13.1	854.569	148.076		16:0_22:5 (a)			200	27	1
		P-38:5 (b)	13.41	854.569	148.076		16:0_22:5 (b)			200	27	1
		P-38:4	14.18	856.585	148.076		16:0_22:4			200	27	1
		P-38:3	14.7	858.601	148.076		18:0_20:3			200	27	1
		P-38:2	15.4	860.616	148.076		20:0_18:2			200	27	1
		P-40:7	12.68	878.569	148.076		18:1_22:6			200	27	1
		P-40:6	13.56	880.585	148.076		18:1_22:5			200	27	1
		P-40:5 (a)	14.2	882.601	148.076		18:1_22:4			200	27	1
		P-40:5 (b)	14.35	882.601	148.076		18:0_22:5 + 20:1_20:4			200	27	1
		P-42:6	14.86	908.616	148.076		20:0_22:6			200	27	1
Sphingolipids	Cer	32:1;O2	15.02	718.603	596.503	15.02	16:1;O2/16:0	596.503	236.3	225	40	1
						15	18:1;O2/14:0	596.503	264.3	225	40	1
		33:1;O2	15.52	732.619	610.519	15.52	17:1;O2/16:0	610.519	250.3	225	40	1
		34:2;O2	15.08	744.619	622.519	15.08	18:2;O2/16:0	622.519	262.3	225	40	1
		34:1;O2	16	746.634	624.534	16	16:1;O2/18:0	624.534	236.3	225	40	1
						16	18:1;O2/16:0	624.534	264.3	225	40	1
		35:1;O2	16.43	760.65	638.55	16.43	17:1;O2/18:0	638.6	250.3	225	40	1
						16.43	18:1;O2/17:0	638.6	264.3	225	40	1
						16.25	19:1;O2/16:0	638.6	278.3	225	40	1
		36:2;O2	16.04	772.65	650.55	16.04	18:2;O2/18:0	650.55	262.3	225	40	1
		36:1;O2	16.84	774.666	652.566	16.83	16:1;O2/20:0	652.566	236.3	225	40	1
						16.85	18:1;O2/18:0	652.566	264.3	225	40	1
		37:1;O2	17.2	788.681	666.581	17.22	16:1;O2/21:0	666.581	236.3	225	40	1
						17.22	17:1;O2/20:0	666.581	250.3	225	40	1
						17.2	18:1;O2/19:0	666.581	264.3	225	40	1
						17.08	19:1;O2/18:0	666.6	278.3	225	40	1
		38:2;O2	16.87	800.681	678.581	17	18:2;O2/20:0	678.581	262.3	225	40	1
		38:1;O2	17.6	802.697	680.597	17.58	16:1;O2/22:0	680.597	236.3	225	40	1
						17.58	18:1;O2/20:0	680.597	264.3	225	40	1
		39:1;O2	17.9	816.713	694.613	17.9	16:1;O2/23:0	694.613	236.3	225	40	1
						17.89	17:1;O2/22:0	694.613	250.3	225	40	1
						17.89	18:1;O2/21:0	694.613	264.3	225	40	1
						17.76	19:1;O2/20:0	694.613	278.3	225	40	1
		40:2;O2	17.6	828.713	706.613	17.48	16:1;O2/24:1	706.613	236.3	225	40	1
						17.52	18:1;O2/22:1	706.613	264.3	225	40	1
						17.8	18:2;O2/22:0	706.613	262.3	225	40	1
		40:1;O2	18.22	830.728	708.628	18.22	16:1;O2/24:0	708.628	236.3	225	40	1
						18.22	17:1;O2/23:0	708.628	250.3	225	40	1
						18.22	18:1;O2/22:0	708.628	264.3	225	40	1
		41:2;O2	17.8	842.728	720.628	17.8	16:1;O2/25:1	720.628	236.3	225	40	1
						17.82	17:1;O2/24:1	720.628	250.3	225	40	1
						17.92	18:2;O2/23:0	720.628	262.3	225	40	1
						17.82	18:1;O2/23:1	720.628	264.3	225	40	1
		41:1;O2	18.5	844.744	722.644	18.51	16:1;O2/25:0	722.644	236.3	225	40	1
						18.51	17:1;O2/24:0	722.644	250.3	225	40	1
						18.51	18:1;O2/23:0	722.644	264.3	225	40	1
						18.4	19:1;O2/22:0	722.6	278.3	225	40	1
		42:3;O2	17.5	854.728	732.628	17.5	18:2;O2/24:1	732.628	262.3	225	40	1
						17.53	18:1;O2/24:2	732.628	264.3	225	40	1
		42:2;O2	18.15	856.744	734.644	18.11	16:1;O2/26:1	734.644	236.3	225	40	1
						18.19	18:2;O2/24:0	734.644	262.3	225	40	1
						18.11	18:1;O2/24:1	734.644	264.3	225	40	1
						18.11	18:0;O2/24:2	734.644	266.3	225	40	1
		42:1;O2	18.8	858.76	736.66	18.77	16:1;O2/26:0	736.66	236.3	225	40	1
						18.77	17:1;O2/25:0	736.66	250.3	225	40	1
						18.77	18:1;O2/24:0	736.66	264.3	225	40	1
						18.65	19:1;O2/23:0	736.7	278.3	225	40	1
						18.75	20:1;O2/22:0	736.66	292.3	225	40	1
		43:2;O2	18.4	870.76	748.66	18.48	18:2;O2/25:0	748.66	262.3	225	40	1
						18.38	18:1;O2/25:1	748.66	264.3	225	40	1
						18.29	19:1;O2/24:1	748.66	278.3	225	40	1
		43:1;O2	19	872.775	750.675	19.03	17:1;O2/26:0	750.675	250.3	225	40	1
						19.03	18:1;O2/25:0	750.675	264.3	225	40	1
						18.91	19:1;O2/24:0	750.675	278.3	225	40	1
						19.03	20:1;O2/23:0	750.675	292.3	225	40	1
	HexCer	34:1;O2	16.2	1098.67	502.466	16.23	16:1;O2/18:0	1098.67	236.3	275	52	2
						16.23	18:1;O2/16:0	1098.67	264.3	275	52	2
						16.23	18:0;O2/16:1	1098.67	266.3	275	52	2
		36:1;O2	16.9	1126.7	530.498	16.94	16:1;O2/20:0	1126.7	236.3	275	52	2
						16.94	18:1;O2/18:0	1126.7	264.3	275	52	2
		38:1;O2	17.6	1154.73	558.529	17.59	16:1;O2/22:0	1154.73	236.3	275	52	2
						17.59	18:1;O2/20:0	1154.73	264.3	275	52	2
		40:2;O2	17.6	1180.74	584.545	17.58	16:1;O2/24:1	1180.74	236.3	275	52	2
						17.59	18:2;O2/22:0	1180.74	262.3	275	52	2
						17.53	18:1;O2/22:1	1180.74	264.3	275	52	2
		40:1;O2	18.2	1182.76	586.56	18.15	16:1;O2/24:0	1182.76	236.3	275	52	2
						18.15	17:1;O2/23:0	1182.76	250.3	275	52	2
						18.17	18:1;O2/22:0	1182.76	264.3	275	52	2
		41:1;O2	18.4	1196.78	600.576	18.41	17:1;O2/24:0	1196.78	250.3	275	52	2
						18.4	18:1;O2/23:0	1196.78	264.3	275	52	2
						18.31	19:1;O2/22:0	1196.78	278.3	275	52	2
		42:2;O2	18.1	1208.78	612.576	18.15	18:2;O2/24:0	1208.78	262.3	275	52	2
						18.09	18:1;O2/24:1	1208.78	264.3	275	52	2
						18.08	18:0;O2/24:2	1208.78	266.3	275	52	2
		42:1;O2	18.7	1210.79	614.592	18.67	18:1;O2/24:0	1210.79	264.3	275	52	2
						18.67	18:0;O2/24:1	1210.79	266.3	275	52	2
						18.59	19:1;O2/23:0	1210.79	278.3	275	52	2
						18.67	20:1;O2/22:0	1210.79	292.3	275	52	2
	SM	32:2;O2	11.19	777.554	184.073	11.19	18:2;O2/14:0	777.554	262.3	125	60	1
		32:1;O2	12.7	779.569	184.073	12.72	16:1;O2/16:0	779.569	236.3	125	60	1
						12.7	17:1;O2/15:0	779.569	250.3	125	60	1
						12.72	18:1;O2/14:0	779.569	264.3	125	60	1
		33:1;O2	13.45	793.585	184.073	13.45	17:1;O2/16:0	793.585	250.3	125	60	1
						13.43	18:1;O2/15:0	793.585	264.3	125	60	1
		34:2;O2	12.8	805.585	184.073	12.83	18:2;O2/16:0	805.585	262.3	125	60	1
		34:1;O2	14.1	807.601	184.073	14.1	16:1;O2/18:0	807.601	236.3	125	60	1
						14.08	17:1;O2/17:0	807.601	250.3	125	60	1
						14.1	18:1;O2/16:0	807.601	264.3	125	60	1
						14.1	19:1;O2/15:0	807.601	278.3	125	60	1
		35:1;O2	14.7	821.616	184.073	14.67	16:1;O2/19:0	821.616	236.3	125	60	1
						14.69	17:1;O2/18:0	821.616	250.3	125	60	1
						14.71	18:1;O2/17:0	821.616	264.3	125	60	1
		36:2;O2	14.15	833.616	184.073	14.14	18:2;O2/18:0	833.616	262.3	125	60	1
						14.16	18:1;O2/18:1	833.616	264.3	125	60	1
		36:1;O2	15.2	835.632	184.073	15.2	16:1;O2/20:0	835.632	236.3	125	60	1
						15.2	18:1;O2/18:0	835.632	264.3	125	60	1
						15.2	19:1;O2/17:0	835.632	278.3	125	60	1
		37:1;O2	15.7	849.647	184.073	15.69	17:1;O2/20:0	849.647	250.3	125	60	1
						15.69	18:1;O2/19:0	849.647	264.3	125	60	1
						15.5	19:1;O2/18:0	849.647	278.3	125	60	1
		38:2;O2	15.2	861.647	184.073	15.24	18:2;O2/20:0	861.647	262.3	125	60	1
		38:1;O2	16.2	863.663	184.073	16.15	16:1;O2/22:0	863.663	236.3	125	60	1
						16.16	17:1;O2/21:0	863.663	250.3	125	60	1
						16.17	18:1;O2/20:0	863.663	264.3	125	60	1
						16.17	19:1;O2/19:0	863.663	278.3	125	60	1
		39:2;O2	15.7	875.663	184.073	15.74	18:2;O2/21:0	875.663	262.3	125	60	1
		39:1;O2	16.6	877.679	184.073	16.56	16:1;O2/23:0	877.679	236.3	125	60	1
						16.56	17:1;O2/22:0	877.679	250.3	125	60	1
						16.58	18:1;O2/21:0	877.679	264.3	125	60	1
		40:3;O2	15.2	887.663	184.073	15.2	16:1;O2/24:2	887.663	236.3	125	60	1
						15.2	18:2;O2/22:1	887.663	262.3	125	60	1
						15.26	18:1;O2/22:2	887.663	264.3	125	60	1
		40:2;O2	16.1	889.679	184.073	16.06	16:1;O2/24:1	889.679	236.3	125	60	1
						16.18	18:2;O2/22:0	889.679	262.3	125	60	1
						16.1	18:1;O2/22:1	889.679	264.3	125	60	1
		40:1;O2	17	891.694	184.073	16.98	16:1;O2/24:0	891.694	236.3	125	60	1
						16.95	17:1;O2/23:0	891.694	250.3	125	60	1
						16.98	18:1;O2/22:0	891.694	264.3	125	60	1
						16.98	19:1;O2/21:0	891.694	278.3	125	60	1
		41:2;O2	16.5	903.694	184.073	16.5	17:1;O2/24:1	903.694	250.3	125	60	1
						16.5	18:1;O2/23:1	903.694	264.3	125	60	1
						16.61	18:2;O2/23:0	903.694	262.3	125	60	1
		41:1;O2	17.3	905.71	184.073	17.34	17:1;O2/24:0	905.71	250.3	125	60	1
						17.34	18:1;O2/23:0	905.71	264.3	125	60	1
						17.32	19:1;O2/22:0	905.71	278.3	125	60	1
		42:3;O2	16.2	915.694	184.073	16.15	18:1;O2/24:2	915.694	264.3	125	60	1
						16.17	19:1;O2/23:2	915.694	278.3	125	60	1
		42:2;O2	16.9	917.71	184.073	16.89	18:1;O2/24:1	917.71	264.3	125	60	1
						17	18:2;O2/24:0	917.71	262.3	125	60	1
						16.87	19:1;O2/23:1	917.71	278.3	125	60	1
		42:1;O2	17.7	919.726	184.073	17.7	18:1;O2/24:0	919.726	264.3	125	60	1
						17.7	19:1;O2/23:0	919.726	278.3	125	60	1
		43:1;O2	17.9	933.741	184.073	17.87	19:1;O2/24:0	933.741	278.3	125	60	1
	SPB	16:1;O2	6.34	584.399	462.299					100	15	6
		18:2;O2	6.61	610.415	488.315					100	15	6
		18:1;O2	8.49	612.43	490.33					100	15	6
		18:0;O2	9.69	614.43	492.33					100	15	6
Sterols	SE	27:2/16:1	19.52	638.503	367.3					60	18	4
		27:2/16:0	20.25	640.518	367.3					60	18	4
		27:2/18:3	19.22	662.503	367.3					60	18	4
		27:2/18:2	19.69	664.518	367.3					60	18	4
		27:2/18:1	20.21	666.534	367.3					60	18	4
		27:2/20:5	18.94	686.503	367.3					60	18	4
		27:2/20:4	19.4	688.518	367.3					60	18	4
		27:2/20:3	19.78	690.534	367.3					60	18	4
		27:2/20:2	20.15	692.55	367.3					60	18	4
		27:2/22:6	19.08	712.518	367.3					60	18	4
		27:2/22:5	19.48	714.534	367.3					60	18	4
		27:1/14:1	19.47	612.6	369.4					60	10	1
		27:1/14:0	20.1	614.6	369.4					60	10	1
		27:1/15:0 (a)	20.27	628.6	369.4					60	10	1
		27:1/15:0 (b)	20.34	628.6	369.4					60	10	1
		27:1/16:2	19.57	640.603	369.4					60	10	1
		27:1/16:1	20.02	640.603	369.4					60	10	1
		27:1/16:0	20.63	642.618	369.4					60	10	1
		27:1/17:1	20.31	654.6	369.4					60	10	1
		27:1/17:0 (a)	20.74	656.6	369.4					60	10	1
		27:1/17:0 (b)	20.84	656.6	369.4					60	10	1
		27:1/18:3	19.66	664.603	369.4					60	10	1
		27:1/18:2	20.07	666.618	369.4					60	10	1
		27:1/18:1	20.55	668.634	369.4					60	10	1
		27:1/18:0	21.07	670.65	369.4					60	10	1
		27:1/20:5	19.32	688.603	369.4					60	10	1
		27:1/20:4	19.8	690.618	369.4					60	10	1
		27:1/20:3 (a)	20.15	692.634	369.4					60	10	1
		27:1/20:3 (b)	20.27	692.634	369.4					60	10	1
		27:1/20:2	20.55	694.65	369.4					60	10	1
		27:1/22:6	19.48	714.618	369.4					60	10	1
		27:1/22:5	19.8	716.634	369.4					60	10	1
		27:1/22:4	20.19	718.65	369.4					60	10	1
		27:1/22:1	21.4	724.7	369.4					60	10	1
		27:1/22:0	21.84	726.7	369.4					60	10	1
		27:1/24:6	19.85	742.7	369.4					60	10	1
		27:1/24:5	20.27	744.7	369.4					60	10	1
		27:1/24:4	20.67	746.7	369.4					60	10	1
		27:1/24:1	21.76	752.7	369.4					60	10	1
		27:1/24:0	22.16	754.7	369.4					60	10	1
		29:1/16:1	20.42	668.503	397.3					60	18	4
		29:1/16:0	20.94	670.518	397.3					60	18	4
		29:1/18:3	20.01	692.503	397.3					60	18	4
		29:1/18:2	20.44	694.518	397.3					60	18	4
		29:1/18:1	20.88	696.534	397.3					60	18	4
		29:1/18:0	21.38	698.55	397.3					60	18	4
		29:1/20:5	19.72	716.503	397.3					60	18	4
		29:1/20:4	20.15	718.518	397.3					60	18	4
		29:1/20:3	20.48	720.534	397.3					60	18	4
		29:1/20:2	20.86	722.55	397.3					60	18	4
		29:1/20:1	21.16	724.6	397.3					60	18	4
		29:1/22:6	19.85	742.518	397.3					60	18	4
		29:1/24:1	21.93	780.6	397.3					60	18	4
	ST	27:2;O	15.36	506.4	367.3					15	17	4
		27:1;O	16.44	508.414	369.352					15	17	1
		27:0;O	16.91	510.4	371.3					15	17	4
		28:1;O	16.77	522.4	383.3					15	17	4
		29:2;O	16.35	534.4	395.3					15	17	4
		29:1;O	17.14	536.4	397.3					15	17	4
Prenols	PR	α-tocopherol	15.38	552.4	413.3					100	25	1
		γ-tocopherol	15.09	538.4	399.36					100	25	1

## Sheet: Table S6
Table S6: Comparison of the number of identified lipid species with published methods. *Quantitative method. # Method using derivatization.
Lipid category	Lipid subclass	Current method#	Intra-laboratory comparison			Inter-laboratory comparison
			Peterka et al.1,#	Vaňková et al.2	Lásko et al.3	Huynh et al.4,*	Triebl et al.5,*	Lerner et al.6,*
		RP-UHPLC/MS/MS (QQQ)	RP-UHPLC/MS/MS (QTOF)	RP-UHPLC/MS/MS (QTOF)	RP-UHPLC/MS/MS (QQQ)	RP-UHPLC/MS/MS (QQQ)	RP-UHPLC/MS/MS (Q-Orbitrap)	RP-UHPLC-IM-MS/MS (TIMS-TOF)
		Positive	Positive	Positive / Negative	Positive	Positive	Positive	Positive / Negative
Fatty acyls	FA	8	8	14	-	-	-	2
	AcylCar	-	-	10	10	14	-	-
Glycerolipids	MG	14	5	4	-	-	-	-
	DG	74	40	20	17	20	11	20
	TG	-	-	94	-	47	63	92
Phospholipids	LPC	21	26	36	48	61	21	36
	LPC P-/O-	6	4	5	6	16	11	2
	PC	59	-	67	60	68	48	75
	PC P-/O-	24	-	14	17	48	15	50
	LPE	6	4	12	11	14	6	11
	LPE P-/O-	-	-	2	3	4	-	2
	PE	21	7	20	26	37	10	13
	PE P-/O-	19	5	37	44	69	15	10
	PI	-	-	18	18	27	9	9
	LPI	-	-	12	11	8	-	-
	PS	-	-	-	-	7	-	2
	PG	-	-	-	-	4	-	-
Sphingolipids	Cer	55	24	51	51	60	18	11
	CerP	-	-	-	-	1	-	-
	HexCer	23	4	8	14	14	-	4
	Hex2Cer	-	-	12	11	10	-	5
	Hex3Cer	-	-	7	1	6	-	1
	Hex4Cer	-	-	3	-	-	-	-
	GM1	-	-	-	-	1	-	-
	GM3	-	-	15	-	7	-	-
	SHexCer	-	-	-	17	6	-	-
	SM	55	36	38	43	44	34	40
	SPB	4	5	-	-	3	-	-
	SPBP	-	-	-	-	5	-	-
Sterols	SE	53	-	13	47	33	11	10
	ST	6	1	1	-	1	-	1
Preols	PR	2	-	-	-	1	-	-
Total		450	169	513	455	636	272	396
1 O. Peterka et al. Analytical Chemistry, 93, 2021, 13835-13843.
2 Z. Vaňková et al. Anaytical Bioanalytical Chemistry, 414 (2022) 319-331.
3 Z. Lásko et al. Preprint available on https://doi.org/10.1101/2025.09.15.25335762
4 K. Huynh et al. Cell Chemical Biology, 26, 2019, 1-14.
5 A. Triebl et al. Journal of Lipid Research, 60, 2022, 105-115.
6 R. Lerner et al. Nature Communications, 14. 2023. 937.
7 A. Honda et al. Journal of Lipid Research, 49, 2008,2063-2073.
8 O. Peterka et al. Analytical Chemistry, 97, 2025, 7157-7164.

## Sheet: Table S7
Table S7: Determined parameters based on calibration curves.
Lipid categories	Lipid subclass	Lipid species	Calibration range [nmol/mL]	Linear regression	R2	LOQ [nmol/mL]	LOD [nmol/mL]
Glycerolipids	MG	MG 18:1 D7	0.22 - 13.2	y = 1 880 777x + 618 497	0.994	0.022	0.005
		MG 19:1	0.22 - 12.9	y = 2 431 700x + 855 042	0.992	0.022	0.005
	DG	DG 28:0	0.28 - 16.8	y = 885 879x + 444 738	0.992	0.071	0.014
		DG 33:1 D7	0.29 - 17.1	y = 1 247 063x + 36 370	0.995	0.071	0.014
Phospholipids	LPC	LPC 13:0	1.8 - 105.0	y = 170 662x + 593 325	0.994	0.18	0.018
		LPC 18:1 D7	0.88 - 105.0	y = 418 308x + 318 565	0.997	0.175	0.018
	PC	PC 28:0	1.9 - 225.0	y = 2 104 056x + 9 494 945	0.998	0.188	0.019
		PC 33:1 D7	1.9 - 225.0	y = 491 725x + 3 788 027	0.993	0.188	0.019
	PC P-	PC P-36:1 D9	0.5 - 30.0	y = 4 356 142x + 2 174 572	0.995	0.025	0.01
	LPE	LPE 14:0	0.5 - 6.0	y = 9 090x + 7 798	0.996	0.5	0.1
		LPE 18:1 D7	0.5 - 6.0	y = 12 229x + 50	0.996	0.5	0.1
	PE	PE 28:0	0.3 - 18.0	y = 52 797x + 3 353	0.994	0.15	0.03
		PE 33:1 D7	0.3 - 18.0	y = 67 183x - 12 075	0.994	0.15	0.03
	PE P-	PE P-36:2 D9	0.3 - 18.0	y = 36 662x + 9 241	0.993	0.3	0.15
Sphingolipids	Cer	Cer 30:1;O2	0.1 - 6.0	y = 429 465x + 52 223	0.993	0.05	0.01
		Cer 36:1;O2 D7	0.1 - 6.0	y = 1 427 532x + 80 447	0.994	0.05	0.01
	HexCer	GlcCer 30:1;O2	0.05 - 3.0	y = 1 043 111x + 91 778	0.99	0.005	0.003
		GlcCer 36:1;O2 D5	0.05 - 3.0	y = 2 200 269x + 208 409	0.991	0.005	0.003
	SM	SM 30:1;O2	1.8 - 105.0	y = 51 965x + 120 440	0.996	0.175	0.088
		SM 36:2;O2 D9	0.88 - 105.0	y = 46 291x + 49 068	0.996	0.175	0.088
	SPB	SPB 18:0;O2 D7	0.04 - 0.24	y = 419 331x - 2 400	0.993	0.02	0.004
		SPB 18:1;O2 D7	0.04 - 0.24	y = 552 408x + 8 258	0.993	0.02	0.004
Sterols	SE	CE 16:0 D7	20 - 1 200	y = 46 962x + 1 624 480	0.996	0.5	0.05
		DE 18:1 D6	0.31 - 18.3	y = 114 769x + 19 778	0.994	0.153	0.031
	ST	Cholesterol D7	51.8 - 3 108.9	y = 24 566x + 5 463 870	0.995	0.518	0.0518
		Desmosterol D6	0.26 - 15.3	y = 40 440x + 14 060	0.998	0.128	0.026
		Sitosterol D7	0.26 - 15.3	y = 116 620x + 29 090	0.995	0.128	0.026
Prenols	PR	α-Tocopherol D6	1.8 - 21.9	y = 74 216x - 46 564	0.998	0.365	0.183

## Sheet: Table S8
Table S8: Results of the method validation. Annotation: Low concentration level (L; 10 μL of IS-Mix), Medium concentration level (M; 20 μL of IS-Mix), and High concentration level (H; 40 μL of IS-Mix).
Lipid category	Lipid subclass	Internal standard	Repeatibility [RSD, %]			Precision [%]			Accuracy [%]			Selectivity [%]								Carry over [%]	Instrument precision [RSD, %]
			L	M	H	L	M	H	L	M	H	Male 1	Male 2	Male 3	Male 4	Female 1	Female 2	Female 3	Female 4
Glycerolipids	MG	MG 18:1 D7	6.03864	8.16337	8.12055	4.53689	5.84607	2.14535	3.72022	-5.35811	-11.6064	0.0793764	0.0270011	0.075613	0.0966777	0.0173567	0.0790559	0.0492511	0.0439115	0.017593	5.8
		MG 19:1	4.75051	4.61821	7.62539	2.67116	1.67063	2.87958	10.08	-4.35489	-11.0359	4.31024	0.465422	0.20892	1.20972	0.8728	8.7929	6.45686	0.1175	0.0192271	5.4
	DG	DG 28:0	9.44406	5.79752	3.62955	8.76596	3.16059	6.33028	13.652	1.67385	0.672731	67.8541	8.47206	5.99855	39.5834	10.2424	35.432	72.7707	7.06052	0.0159311	5.8
		DG 33:1 D7	6.47388	6.03639	7.807	9.08235	3.30898	7.20885	6.49251	0.000690274	-8.59621	0.0280887	0.0123749	0.0766544	0.179021	0.0497324	0.0661052	0.03992	0.0204654	0.0188217	7.1
Phospholipids	LPC	LPC 18:1 D7	5.16104	6.89214	6.31421	3.00445	4.46985	3.99146	5.1778	7.00664	8.66445	0.00162115	1.19841	0.609248	2.39262	1.6315	1.01252	0.792321	0.778714	0.0143177	2.4
		LPC 13:0	6.21781	7.52061	9.46136	7.74853	4.01369	8.58875	6.01179	2.70372	10.3206	0.0522474	0.00456232	0.0578613	0.18655	0.0242208	0.181094	0.0191185	0.0246495	0.0188217	7.5
	PC	PC 28:0	8.47451	6.79894	4.91436	2.31065	3.08579	4.151	14.7577	5.97938	0.16766	1.51783	0.505793	0.707553	2.00164	0.748529	0.950739	3.09212	0.755812	0.0158275	4.6
		PC 33:1 D7	6.76359	8.63888	8.71041	6.07078	9.17064	3.7213	13.4156	4.53449	6.72796	0.0265752	0.0134999	0.013058	0.0809827	0.0238924	0.00996259	0.0110189	0.0163669	0.049882	6.4
	PC P-	PC P-36:1 D9	7.30659	9.38801	5.21605	5.45914	8.20328	4.81886	12.7836	7.6155	4.96873	0.0762628	0.0859685	0.0445489	0.121891	0.288148	0.185775	0.124322	0.00790485	0.024736	6.3
	LPE	LPE 14:0	8.57443	7.30223	6.74076	8.70971	2.12762	3.56308	8.86085	-2.17668	-9.76309	91.265	8.67539	8.64049	23.9114	21.1673	47.2215	30.7533	27.0047	0.0165945	8.7
		LPE 18:1 D7	8.12813	8.30418	7.95579	7.52451	5.69188	6.82652	8.64051	6.31644	-1.04711	0.309724	0.142492	0.0829396	0.174715	0.577967	0.179426	0.0808162	0.0714073	0	2.5
	PE	PE 28:0	7.50149	8.06496	8.36742	6.67896	0.520273	4.56294	14.1496	7	-11.761	0.0930473	0.0674929	0.130358	0.847629	0.089982	0.086241	0.121168	0.0632449	0.0124087	4.6
		PE 33:1 D7	8.98241	6.67708	7.95776	6.15976	1.42733	6.57209	8.75498	-0.482688	-8.36733	0.0931494	0.380181	0.128679	0.361749	0.166056	0.141375	0.0693593	0.072744	0	6.2
	PE P-	PE P-36:1 D9	12.792	9.45271	9.93497	9.78581	6.139	4.33338	8.43646	5.00824	-12.195	0	0.0912257	0	0.167909	0	0.104544	0.0735548	0.0596066	0	4.2
Sphingolipids	Cer	Cer 30:1;O2	5.51337	8.87532	9.08429	7.98206	2.20584	0.745633	-1.28881	-10.6197	-10.0027	0.212757	0.301921	0.333565	0.299268	0.0776114	0.0865958	0.0986219	0.146191	0.0107219	4.9
		Cer 36:1;O2 D7	6.75816	6.54938	6.05089	8.65461	5.56652	1.95669	3.82869	-7.47548	-2.91007	0.0112526	0.0789793	0.0452583	0.320458	0.0179789	0.0331327	0.0395922	0.0143927	0.0458489	8
	HexCer	GlcCer 30:1;O2	9.7219	9.28149	13.8641	8.97283	4.33957	4.94949	-11.3121	-10.8131	-14.2803	0.314047	0.110129	0.491721	0.577526	0.290099	0.419588	0.439114	0.149408	0.0421736	6.2
		GlcCer 36:1;O2 D5	10.8345	6.69444	10.9575	9.38472	5.19664	3.49243	7.18019	-8.17739	-9.5743	0.0376555	0.000685564	0.0557921	0.268181	0.0596674	0.0195757	0.0190568	0.0195692	0.0331516	4.6
	SM	SM 30:1;O2	7.80047	9.17199	9.1347	8.12586	9.32401	2.29227	4.73827	-12.4737	-11.2659	0.627818	0.661766	0.598841	1.84253	1.03779	1.07457	1.27972	0.694955	0.00889227	6.1
		SM 36:2;O2 D9	7.67501	8.76473	9.32933	5.69285	7.73674	5.22563	-7.55156	-8.12613	-4.80797	0.0814801	0.0381257	0.0831308	0.0913118	0.0334832	0.0651677	0.0908727	0.0689011	0.0283709	5
	SPB	SPB 18:0;O2 D7	12.1482	10.7399	7.45958	8.06688	5.01132	6.68434	-0.799778	-12.3072	-13.5258	0	1.01976	0.424956	0.826446	0.868848	1.67531	0.0686201	0.487662	0.0380618	7
		SPB 18:1;O2 D7	8.12246	11.9937	7.8666	4.0231	6.74967	7.55908	1.56365	-6.31782	-14.4142	0.402613	0.894758	0.0420717	0.169116	0.65166	1.38756	0.339599	0.309097	0.0391394	5.1
Sterols	SE	CE 16:0 D7	6.26337	6.41581	6.71262	1.64834	3.43417	6.38526	-5.41118	11.4031	8.67602	0.198283	0.0630248	0.0535786	0.0500359	0.103142	0.100289	0.0465224	0.0351769	0.861278	9.3
		DE 18:1 D6	1.84002	8.65727	4.89185	0.49136	1.59702	4.44172	13.3761	14.2456	6.69616	2.17985	1.19273	1.62496	2.01833	1.17224	1.40154	1.40123	1.25136	0.272083	8.6
	ST	Cholesterol D7	5.06584	6.6893	9.33989	6.21833	7.98608	3.62698	5.50433	8.51932	6.58546	0.0309322	0.00306876	0.0235084	0.121147	0.0448484	0.00478789	0.00375886	0.00288494	0.0465071	5.9
		Desmosterol D6	8.93302	7.51521	6.55949	6.23166	2.92097	2.87388	2.90569	4.1412	6.47391	0.0388674	0.301993	0.358367	1.80995	0.47025	0.346941	0.267014	0.0588012	0.0136802	7.2
		Sitosterol D7	8.72633	7.2604	7.8046	6.71494	4.42855	6.53309	2.5734	2.11464	-2.38708	0.0799076	0.163256	0.0939797	0.504755	0.126185	0.164864	0.271333	0.112798	0.040572	8.6
Prenols	PR	α-Tocopherol D6	5.48514	5.90205	6.25156	3.90831	4.49922	6.78551	-4.99099	-4.90921	-1.97442	0.471141	0.564474	0.309239	0.338538	0.574212	0.225871	0.240338	0.236901	0.0426201	6.4
									Repeatibility, Selectivity, Precision, Carry over:	0	0.2	>20%			Accuracy:	<-20%	-0.2	0	0.2	>20%

## Sheet: Table S9
Table S9: Comparison of the LOQ [nmol/mL] with published RP-UHPLC/MS methods from the same laboratory. *Different composition of IS.
Lipid category	Lipid subclass	Lipid species	RP-UHPLC/MS/MS + derivatization	RP-UHPLC/MS/MS1	RP-UHPLC/MS + derivatization2	RP-UHPLC/MS2
Glycerolipids	MG	MG 18:1 D7	0.022	-	2.9	11.4		1Z. Lásko et al. Preprint available on https://doi.org/10.1101/2025.09.15.25335762
		MG 19:1	0.022	-	3	12.1		2O. Peterka et al. Analytical Chemistry, 93, 2021, 13835-13843.
	DG	DG 28:0	0.071	0.285*	2.700*	5.300*
		DG 33:1 D7	0.071	0.29	1.900*	1.900*
Phospholipids	LPC	LPC 13:0	0.18	0.087	8.600*	8.600*
		LPC 18:1 D7	0.175	0.0177	8.7	8.7
	PC	PC 28:0	0.188	0.3755	28.3	28.3
		PC 33:1 D7	0.188	0.03745	26.6	26.6
	PC P-	PC P-36:1 D9	0.025	0.05
	LPE	LPE 14:0	0.5	0.015	10.5	10.5
		LPE 18:1 D7	0.5	0.015	10.4	10.4
	PE	PE 28:0	0.15	0.03	18.9	18.9
		PE 33:1 D7	0.15	0.03	16.9	14.1
	PE P-	PE P-36:2 D9	0.3	0.05
Sphingolipids	Cer	Cer 30:1;O2	0.05	0.05	2.7	1.3
		Cer 36:1;O2 D7	0.05	0.1	2.2	1.7
	HexCer	GlcCer 30:1;O2	0.005	0.005	2.5	1.9
		GlcCer 36:1;O2 D5	0.005	0.0025	2.2	1.6
	SM	SM 30:1;O2	0.175	0.865	25.9	17.3
		SM 36:2;O2 D9	0.175	1.735	26	17.3
	SPB	SPB 18:0;O2 D7	0.02	-	-	-
		SPB 18:1;O2 D7	0.02	-	0.6	1.9
Sterols	SE	CE 16:0 D7	0.5	0.855	-	-
		DE 18:1 D6	0.153	-	-	-
	ST	Cholesterol D7	0.518	-	115.8	-
		Desmosterol D6	0.128	-	-	-
		Sitosterol D7	0.128	-	-	-
Prenols	PR	α-Tocopherol D6	0.365	-	-	-

[truncated: 3 more sheets: Table S10, Table S11, Table S12]
